# Supplementary material for: Addition of Vegetable Oil to Improve Triterpenoids Production in Liquid Fermentation of Medicinal Fungus Antrodia cinnamomea
Source: J Fungi (Basel). 2021 Oct 31;7(11):926. doi: 10.3390/jof7110926 (PMC8622282; doi:10.3390/jof7110926)
Supplement: Supplementary file 1 [file jof-07-00926-s001.zip]

Archive with 1 entries (1 files):
- jof-1433439-SI.pdf
